# Supplementary material for: Nuclear phosphoinositide signaling promotes YAP/TAZ-TEAD transcriptional activity in breast cancer
Source: EMBO J. 2024 Apr 2;43(9):4. doi: 10.1038/s44318-024-00085-6 (PMC11066040; doi:10.1038/s44318-024-00085-6)
Supplement: Supplementary file 2 — Source data Fig. 1 [file 44318_2024_85_MOESM2_ESM.zip]

Archive with 15 entries (14 files):
- SD Figure 1/
- SD Figure 1/1B.xlsx
- __MACOSX/SD Figure 1/._1B.xlsx
- SD Figure 1/1A.pptx
- __MACOSX/SD Figure 1/._1A.pptx
- SD Figure 1/1C.xlsx
- __MACOSX/SD Figure 1/._1C.xlsx
- SD Figure 1/1F.pptx
- __MACOSX/SD Figure 1/._1F.pptx
- SD Figure 1/1G.pptx
- __MACOSX/SD Figure 1/._1G.pptx
- SD Figure 1/1D.pptx
- __MACOSX/SD Figure 1/._1D.pptx
- SD Figure 1/1E.pptx
- __MACOSX/SD Figure 1/._1E.pptx
