# Supplementary material for: Nuclear phosphoinositide signaling promotes YAP/TAZ-TEAD transcriptional activity in breast cancer
Source: EMBO J. 2024 Apr 2;43(9):4. doi: 10.1038/s44318-024-00085-6 (PMC11066040; doi:10.1038/s44318-024-00085-6)
Supplement: Supplementary file 2 — Source data Fig. 1 [file 44318_2024_85_MOESM2_ESM.zip › SD Figure 1/1B.xlsx]

## Sheet: Sheet1
	n1	n2	n3	mean	stdev
CTGF-201	0.274603	0.198561	0.202058	0.225074	0.0429288
CYR61-201	0.343545	0.287464	0.364277	0.331762	0.0397391
ANKRD1-201	0.293301	0.282652	0.379187	0.31838	0.0529287
BIRC5-202	0.652689	0.780097	0.62828	0.687022	0.0815238
CCNA2-201	0.669201	0.683981	0.52728	0.626821	0.0865209
KIF23-201	0.394297	0.53507	0.42829	0.452552	0.0734559
PIP5K1A-201	0.146474	0.167294	0.146374	0.153381	0.0120498
