# Supplementary material for: Nuclear phosphoinositide signaling promotes YAP/TAZ-TEAD transcriptional activity in breast cancer
Source: EMBO J. 2024 Apr 2;43(9):4. doi: 10.1038/s44318-024-00085-6 (PMC11066040; doi:10.1038/s44318-024-00085-6)
Supplement: Supplementary file 2 — Source data Fig. 1 [file 44318_2024_85_MOESM2_ESM.zip › SD Figure 1/1C.xlsx]

## Sheet: Sheet1
	CTGF
	n1	n2	n3	mean	stdev
sicon	1	1	1	1	0
siIa	0.253702	0.39022	0.211038	0.284987	0.0935979
siIPMK	0.341205	0.25893	0.38105	0.327062	0.0622764
	CYR61
	n1	n2	n3	mean	stdev
sicon	1	1	1	1	0
siIa	0.45623	0.201743	0.50283	0.386934	0.162064
siIPMK	0.31479	0.34013	0.43093	0.36195	0.0610673
