# Supplementary material for: Nuclear phosphoinositide signaling promotes YAP/TAZ-TEAD transcriptional activity in breast cancer
Source: EMBO J. 2024 Apr 2;43(9):4. doi: 10.1038/s44318-024-00085-6 (PMC11066040; doi:10.1038/s44318-024-00085-6)
Supplement: Supplementary file 3 — Source data Fig. 2 [file 44318_2024_85_MOESM3_ESM.zip]

Archive with 71 entries (66 files):
- SD Figure 2/
- SD Figure 2/2B high resolution/
- SD Figure 2/.DS_Store
- __MACOSX/SD Figure 2/._.DS_Store
- SD Figure 2/2D high resolution/
- SD Figure 2/2B.xlsx
- __MACOSX/SD Figure 2/._2B.xlsx
- SD Figure 2/2C high resolution/
- SD Figure 2/2A.xlsx
- __MACOSX/SD Figure 2/._2A.xlsx
- SD Figure 2/2A high resolution/
- SD Figure 2/2B high resolution/Free merge.jpg
- __MACOSX/SD Figure 2/2B high resolution/._Free merge.jpg
- SD Figure 2/2B high resolution/Free DAPI.jpg
- __MACOSX/SD Figure 2/2B high resolution/._Free DAPI.jpg
- SD Figure 2/2B high resolution/Serum PLA.jpg
- __MACOSX/SD Figure 2/2B high resolution/._Serum PLA.jpg
- SD Figure 2/2B high resolution/.DS_Store
- __MACOSX/SD Figure 2/2B high resolution/._.DS_Store
- SD Figure 2/2B high resolution/Serum merge.jpg
- __MACOSX/SD Figure 2/2B high resolution/._Serum merge.jpg
- SD Figure 2/2B high resolution/Serum DAPI.jpg
- __MACOSX/SD Figure 2/2B high resolution/._Serum DAPI.jpg
- SD Figure 2/2B high resolution/Free PLA.jpg
- __MACOSX/SD Figure 2/2B high resolution/._Free PLA.jpg
- SD Figure 2/2D high resolution/Free merge.jpg
- __MACOSX/SD Figure 2/2D high resolution/._Free merge.jpg
- SD Figure 2/2D high resolution/Free DAPI.jpg
- __MACOSX/SD Figure 2/2D high resolution/._Free DAPI.jpg
- SD Figure 2/2D high resolution/Free YAP.jpg
- __MACOSX/SD Figure 2/2D high resolution/._Free YAP.jpg
- SD Figure 2/2D high resolution/Serum IPMK.jpg
- __MACOSX/SD Figure 2/2D high resolution/._Serum IPMK.jpg
- SD Figure 2/2D high resolution/Serum merge.jpg
- __MACOSX/SD Figure 2/2D high resolution/._Serum merge.jpg
- SD Figure 2/2D high resolution/Serum DAPI.jpg
- __MACOSX/SD Figure 2/2D high resolution/._Serum DAPI.jpg
- SD Figure 2/2D high resolution/Serum YAP.jpg
- __MACOSX/SD Figure 2/2D high resolution/._Serum YAP.jpg
- SD Figure 2/2D high resolution/Free IPMK.jpg
- __MACOSX/SD Figure 2/2D high resolution/._Free IPMK.jpg
- SD Figure 2/2C high resolution/Free merge.jpg
- __MACOSX/SD Figure 2/2C high resolution/._Free merge.jpg
- SD Figure 2/2C high resolution/Free DAPI.jpg
- __MACOSX/SD Figure 2/2C high resolution/._Free DAPI.jpg
- SD Figure 2/2C high resolution/Serum IA.jpg
- __MACOSX/SD Figure 2/2C high resolution/._Serum IA.jpg
- SD Figure 2/2C high resolution/Free YAP.jpg
- __MACOSX/SD Figure 2/2C high resolution/._Free YAP.jpg
- SD Figure 2/2C high resolution/Serum merge.jpg
- __MACOSX/SD Figure 2/2C high resolution/._Serum merge.jpg
- SD Figure 2/2C high resolution/Free IA.jpg
- __MACOSX/SD Figure 2/2C high resolution/._Free IA.jpg
- SD Figure 2/2C high resolution/Serum DAPI.jpg
- __MACOSX/SD Figure 2/2C high resolution/._Serum DAPI.jpg
- SD Figure 2/2C high resolution/Serum YAP.jpg
- __MACOSX/SD Figure 2/2C high resolution/._Serum YAP.jpg
- SD Figure 2/2A high resolution/Free merge.jpg
- __MACOSX/SD Figure 2/2A high resolution/._Free merge.jpg
- SD Figure 2/2A high resolution/Free DAPI.jpg
- __MACOSX/SD Figure 2/2A high resolution/._Free DAPI.jpg
- SD Figure 2/2A high resolution/Serum PLA.jpg
- __MACOSX/SD Figure 2/2A high resolution/._Serum PLA.jpg
- SD Figure 2/2A high resolution/.DS_Store
- __MACOSX/SD Figure 2/2A high resolution/._.DS_Store
- SD Figure 2/2A high resolution/Serum merge.jpg
- __MACOSX/SD Figure 2/2A high resolution/._Serum merge.jpg
- SD Figure 2/2A high resolution/Serum DAPI.jpg
- __MACOSX/SD Figure 2/2A high resolution/._Serum DAPI.jpg
- SD Figure 2/2A high resolution/Free PLA.jpg
- __MACOSX/SD Figure 2/2A high resolution/._Free PLA.jpg
