# Supplementary material for: Nuclear phosphoinositide signaling promotes YAP/TAZ-TEAD transcriptional activity in breast cancer
Source: EMBO J. 2024 Apr 2;43(9):4. doi: 10.1038/s44318-024-00085-6 (PMC11066040; doi:10.1038/s44318-024-00085-6)
Supplement: Supplementary file 3 — Source data Fig. 2 [file 44318_2024_85_MOESM3_ESM.zip › SD Figure 2/2B.xlsx]

## Sheet: Sheet1
IPMK
	cytosol - serum	cytosol + serum	nucleus - serum	nucluus + serum
	0	7	0	30
	1	23	0	27
	1	12	0	25
	1	34	2	33
	2	12	0	29
	0	8	2	25
	0	26	0	44
	0	17	0	26
	2	32	1	31
	1	10	0	29
Average	0.8	18.1	0.5	29.9
STDEV	0.788811	9.99389	0.849837	5.60654
