# Supplementary material for: Nuclear phosphoinositide signaling promotes YAP/TAZ-TEAD transcriptional activity in breast cancer
Source: EMBO J. 2024 Apr 2;43(9):4. doi: 10.1038/s44318-024-00085-6 (PMC11066040; doi:10.1038/s44318-024-00085-6)
Supplement: Supplementary file 3 — Source data Fig. 2 [file 44318_2024_85_MOESM3_ESM.zip › SD Figure 2/2A.xlsx]

## Sheet: Sheet1
PIPKIa
	cytosol - serum	cytosol + serum	nucleus - serum	nucluus + serum
	2	34	1	102
	2	85	2	89
	1	25	0	35
	11	56	2	73
	3	45	4	65
	12	67	9	121
	2	35	12	67
	0	46	0	47
	2	102	1	33
	1	35	3	43
Average	3.6	53	3.4	67.5
STDEV	4.24788	24.8014	4.00555	29.4741
