# Supplementary material for: Nuclear phosphoinositide signaling promotes YAP/TAZ-TEAD transcriptional activity in breast cancer
Source: EMBO J. 2024 Apr 2;43(9):4. doi: 10.1038/s44318-024-00085-6 (PMC11066040; doi:10.1038/s44318-024-00085-6)
Supplement: Supplementary file 4 — Source data Fig. 3 [file 44318_2024_85_MOESM4_ESM.zip]

Archive with 34 entries (32 files):
- SD Figure 3/
- SD Figure 3/.DS_Store
- __MACOSX/SD Figure 3/._.DS_Store
- SD Figure 3/3A.pptx
- __MACOSX/SD Figure 3/._3A.pptx
- SD Figure 3/3C high resolution/
- SD Figure 3/3F.pptx
- __MACOSX/SD Figure 3/._3F.pptx
- SD Figure 3/3D.xlsx
- __MACOSX/SD Figure 3/._3D.xlsx
- SD Figure 3/3E.pptx
- __MACOSX/SD Figure 3/._3E.pptx
- SD Figure 3/3B.pptx
- __MACOSX/SD Figure 3/._3B.pptx
- SD Figure 3/3C high resolution/IA KO PLA.jpg
- __MACOSX/SD Figure 3/3C high resolution/._IA KO PLA.jpg
- SD Figure 3/3C high resolution/.DS_Store
- __MACOSX/SD Figure 3/3C high resolution/._.DS_Store
- SD Figure 3/3C high resolution/IA KO merge.jpg
- __MACOSX/SD Figure 3/3C high resolution/._IA KO merge.jpg
- SD Figure 3/3C high resolution/IPMK KO DAPI.jpg
- __MACOSX/SD Figure 3/3C high resolution/._IPMK KO DAPI.jpg
- SD Figure 3/3C high resolution/WT DAPI.jpg
- __MACOSX/SD Figure 3/3C high resolution/._WT DAPI.jpg
- SD Figure 3/3C high resolution/IPMK KO PLA.jpg
- __MACOSX/SD Figure 3/3C high resolution/._IPMK KO PLA.jpg
- SD Figure 3/3C high resolution/IPMK KO merge.jpg
- __MACOSX/SD Figure 3/3C high resolution/._IPMK KO merge.jpg
- SD Figure 3/3C high resolution/WT PLA.jpg
- __MACOSX/SD Figure 3/3C high resolution/._WT PLA.jpg
- SD Figure 3/3C high resolution/WT merge.jpg
- __MACOSX/SD Figure 3/3C high resolution/._WT merge.jpg
- SD Figure 3/3C high resolution/IA KO DAPI.jpg
- __MACOSX/SD Figure 3/3C high resolution/._IA KO DAPI.jpg
