# Supplementary material for: Nuclear phosphoinositide signaling promotes YAP/TAZ-TEAD transcriptional activity in breast cancer
Source: EMBO J. 2024 Apr 2;43(9):4. doi: 10.1038/s44318-024-00085-6 (PMC11066040; doi:10.1038/s44318-024-00085-6)
Supplement: Supplementary file 4 — Source data Fig. 3 [file 44318_2024_85_MOESM4_ESM.zip › SD Figure 3/3D.xlsx]

## Sheet: Sheet1
	WT	Ia KO	IPMK KO
n1	6.866	1.464	1.586
n2	5.02	0.019	0.278
n2	4.652	0.503	1.221
n3	5.029	0.702	1.155
n4	8.233	0.976	0.31
n5	7.828	0.501	1.563
n6	5.019	0.168	0.372
n7	5.873	0.803	1.956
n8	7.8	0.474	0.385
n9	8.655	0.379	1.344
mean	6.4975	0.5989	1.017
stdev	1.54886	0.414673	0.626508
