# Supplementary material for: Nuclear phosphoinositide signaling promotes YAP/TAZ-TEAD transcriptional activity in breast cancer
Source: EMBO J. 2024 Apr 2;43(9):4. doi: 10.1038/s44318-024-00085-6 (PMC11066040; doi:10.1038/s44318-024-00085-6)
Supplement: Supplementary file 5 — Source data Fig. 4 [file 44318_2024_85_MOESM5_ESM.zip]

Archive with 91 entries (86 files):
- SD Figure 4/
- SD Figure 4/.DS_Store
- __MACOSX/SD Figure 4/._.DS_Store
- SD Figure 4/4H.xlsx
- __MACOSX/SD Figure 4/._4H.xlsx
- SD Figure 4/4D.xlsx
- __MACOSX/SD Figure 4/._4D.xlsx
- SD Figure 4/4G high resolution/
- SD Figure 4/4C.xlsx
- __MACOSX/SD Figure 4/._4C.xlsx
- SD Figure 4/4A.pptx
- __MACOSX/SD Figure 4/._4A.pptx
- SD Figure 4/4E high resolution/
- SD Figure 4/4A.xlsx
- __MACOSX/SD Figure 4/._4A.xlsx
- SD Figure 4/4B.pptx
- __MACOSX/SD Figure 4/._4B.pptx
- SD Figure 4/4C high resolution/
- SD Figure 4/4I.pptx
- __MACOSX/SD Figure 4/._4I.pptx
- SD Figure 4/4D high resolution/
- SD Figure 4/4F.xlsx
- __MACOSX/SD Figure 4/._4F.xlsx
- SD Figure 4/4G high resolution/siIPMK DAPI.jpg
- __MACOSX/SD Figure 4/4G high resolution/._siIPMK DAPI.jpg
- SD Figure 4/4G high resolution/.DS_Store
- __MACOSX/SD Figure 4/4G high resolution/._.DS_Store
- SD Figure 4/4G high resolution/siIPMK PLA.jpg
- __MACOSX/SD Figure 4/4G high resolution/._siIPMK PLA.jpg
- SD Figure 4/4G high resolution/sicon merge.jpg
- __MACOSX/SD Figure 4/4G high resolution/._sicon merge.jpg
- SD Figure 4/4G high resolution/siIA PLA.jpg
- __MACOSX/SD Figure 4/4G high resolution/._siIA PLA.jpg
- SD Figure 4/4G high resolution/sicon PLA.jpg
- __MACOSX/SD Figure 4/4G high resolution/._sicon PLA.jpg
- SD Figure 4/4G high resolution/siIA DAPI.jpg
- __MACOSX/SD Figure 4/4G high resolution/._siIA DAPI.jpg
- SD Figure 4/4G high resolution/siIPMK merge.jpg
- __MACOSX/SD Figure 4/4G high resolution/._siIPMK merge.jpg
- SD Figure 4/4G high resolution/sicon DAPI.jpg
- __MACOSX/SD Figure 4/4G high resolution/._sicon DAPI.jpg
- SD Figure 4/4G high resolution/siIA merge.jpg
- __MACOSX/SD Figure 4/4G high resolution/._siIA merge.jpg
- SD Figure 4/4E high resolution/siIPMK DAPI.jpg
- __MACOSX/SD Figure 4/4E high resolution/._siIPMK DAPI.jpg
- SD Figure 4/4E high resolution/.DS_Store
- __MACOSX/SD Figure 4/4E high resolution/._.DS_Store
- SD Figure 4/4E high resolution/siIPMK PLA.jpg
- __MACOSX/SD Figure 4/4E high resolution/._siIPMK PLA.jpg
- SD Figure 4/4E high resolution/sicon merge.jpg
- __MACOSX/SD Figure 4/4E high resolution/._sicon merge.jpg
- SD Figure 4/4E high resolution/siIA PLA.jpg
- __MACOSX/SD Figure 4/4E high resolution/._siIA PLA.jpg
- SD Figure 4/4E high resolution/sicon PLA.jpg
- __MACOSX/SD Figure 4/4E high resolution/._sicon PLA.jpg
- SD Figure 4/4E high resolution/siIA DAPI.jpg
- __MACOSX/SD Figure 4/4E high resolution/._siIA DAPI.jpg
- SD Figure 4/4E high resolution/siIPMK merge.jpg
- __MACOSX/SD Figure 4/4E high resolution/._siIPMK merge.jpg
- SD Figure 4/4E high resolution/sicon DAPI.jpg
- __MACOSX/SD Figure 4/4E high resolution/._sicon DAPI.jpg
- SD Figure 4/4E high resolution/siIA merge.jpg
- __MACOSX/SD Figure 4/4E high resolution/._siIA merge.jpg
- SD Figure 4/4C high resolution/Free merge.jpg
- __MACOSX/SD Figure 4/4C high resolution/._Free merge.jpg
- SD Figure 4/4C high resolution/Free DAPI.jpg
- __MACOSX/SD Figure 4/4C high resolution/._Free DAPI.jpg
- SD Figure 4/4C high resolution/Serum PLA.jpg
- __MACOSX/SD Figure 4/4C high resolution/._Serum PLA.jpg
- SD Figure 4/4C high resolution/.DS_Store
- __MACOSX/SD Figure 4/4C high resolution/._.DS_Store
- SD Figure 4/4C high resolution/Serum merge.jpg
- __MACOSX/SD Figure 4/4C high resolution/._Serum merge.jpg
- SD Figure 4/4C high resolution/Serum DAPI.jpg
- __MACOSX/SD Figure 4/4C high resolution/._Serum DAPI.jpg
- SD Figure 4/4C high resolution/Free PLA.jpg
- __MACOSX/SD Figure 4/4C high resolution/._Free PLA.jpg
- SD Figure 4/4D high resolution/Free merge.jpg
- __MACOSX/SD Figure 4/4D high resolution/._Free merge.jpg
- SD Figure 4/4D high resolution/Free DAPI.jpg
- __MACOSX/SD Figure 4/4D high resolution/._Free DAPI.jpg
- SD Figure 4/4D high resolution/Serum PLA.jpg
- __MACOSX/SD Figure 4/4D high resolution/._Serum PLA.jpg
- SD Figure 4/4D high resolution/.DS_Store
- __MACOSX/SD Figure 4/4D high resolution/._.DS_Store
- SD Figure 4/4D high resolution/Serum merge.jpg
- __MACOSX/SD Figure 4/4D high resolution/._Serum merge.jpg
- SD Figure 4/4D high resolution/Serum DAPI.jpg
- __MACOSX/SD Figure 4/4D high resolution/._Serum DAPI.jpg
- SD Figure 4/4D high resolution/Free PLA.jpg
- __MACOSX/SD Figure 4/4D high resolution/._Free PLA.jpg
