# Supplementary material for: Nuclear phosphoinositide signaling promotes YAP/TAZ-TEAD transcriptional activity in breast cancer
Source: EMBO J. 2024 Apr 2;43(9):4. doi: 10.1038/s44318-024-00085-6 (PMC11066040; doi:10.1038/s44318-024-00085-6)
Supplement: Supplementary file 5 — Source data Fig. 4 [file 44318_2024_85_MOESM5_ESM.zip › SD Figure 4/4H.xlsx]

## Sheet: Sheet1
	PIP3-YAP PLA
	sicon	siIa	siIPMK
	32	8	1
	25	12	0
	17	11	0
	33	8	0
	41	7	0
	22	11	0
	21	10	1
	28	7	1
	24	15	2
	29	12	0
	27.2	10.1	0.5
	6.95701	2.60128	0.707107
