# Supplementary material for: Nuclear phosphoinositide signaling promotes YAP/TAZ-TEAD transcriptional activity in breast cancer
Source: EMBO J. 2024 Apr 2;43(9):4. doi: 10.1038/s44318-024-00085-6 (PMC11066040; doi:10.1038/s44318-024-00085-6)
Supplement: Supplementary file 5 — Source data Fig. 4 [file 44318_2024_85_MOESM5_ESM.zip › SD Figure 4/4D.xlsx]

## Sheet: Sheet1
PIP3
	cytosol - serum	cytosol + serum	nucleus - serum	nucluus + serum
	0	3	1	35
	0	4	0	42
	0	6	1	18
	0	2	0	29
	2	6	2	36
	0	4	2	32
	2	7	2	42
	4	11	1	22
	6	15	0	38
	1	1	1	25
Average	1.5	5.9	1	31.9
STDEV	2.06828	4.28045	0.816497	8.26573
