# Supplementary material for: Nuclear phosphoinositide signaling promotes YAP/TAZ-TEAD transcriptional activity in breast cancer
Source: EMBO J. 2024 Apr 2;43(9):4. doi: 10.1038/s44318-024-00085-6 (PMC11066040; doi:10.1038/s44318-024-00085-6)
Supplement: Supplementary file 5 — Source data Fig. 4 [file 44318_2024_85_MOESM5_ESM.zip › SD Figure 4/4C.xlsx]

## Sheet: Sheet1
PIP2
	cytosol - serum	cytosol + serum	nucleus - serum	nucluus + serum
	42	37	3	67
	37	18	0	102
	18	22	1	58
	38	15	2	78
	55	6	3	38
	28	26	2	98
	29	32	2	73
	39	19	1	67
	52	12	0	72
	29	17	2	81
Average	36.7	20.4	1.6	73.4
STDEV	11.2945	9.25203	1.07497	18.4884
