# Supplementary material for: Nuclear phosphoinositide signaling promotes YAP/TAZ-TEAD transcriptional activity in breast cancer
Source: EMBO J. 2024 Apr 2;43(9):4. doi: 10.1038/s44318-024-00085-6 (PMC11066040; doi:10.1038/s44318-024-00085-6)
Supplement: Supplementary file 5 — Source data Fig. 4 [file 44318_2024_85_MOESM5_ESM.zip › SD Figure 4/4A.xlsx]

## Sheet: Sheet1
	n1	n2	n3	mean	stdev
control	1	1	1	1	0
PI	0.396162	0.795615	0.849222	0.680333	0.247555
PI3P	1.12592	1.16419	1.35294	1.21435	0.121539
PI4P	2.82992	3.43484	2.90737	3.05737	0.329178
PI5P	18.7471	17.6665	17.0971	17.8369	0.838082
PI3,4P2	6.25421	6.03922	5.81271	6.03538	0.220772
PI3,5P2	6.29679	5.74007	5.5373	5.85806	0.393252
PI4,5P2	28.8346	26.018	24.9038	26.5855	2.02595
pip3	28.4937	26.9895	24.5024	26.6619	2.01574
