# Supplementary material for: Nuclear phosphoinositide signaling promotes YAP/TAZ-TEAD transcriptional activity in breast cancer
Source: EMBO J. 2024 Apr 2;43(9):4. doi: 10.1038/s44318-024-00085-6 (PMC11066040; doi:10.1038/s44318-024-00085-6)
Supplement: Supplementary file 5 — Source data Fig. 4 [file 44318_2024_85_MOESM5_ESM.zip › SD Figure 4/4F.xlsx]

## Sheet: Sheet1
	PIP2-YAP PLA
	sicon	siIa	siIPMK
	75	1	32
	64	1	21
	88	0	15
	57	0	12
	48	0	23
	77	2	8
	71	4	38
	35	1	20
	67	0	28
	80	0	21
Mean	66.2	0.9	21.8
STDEV	15.9081	1.28668	9.08968
