# Supplementary material for: Nuclear phosphoinositide signaling promotes YAP/TAZ-TEAD transcriptional activity in breast cancer
Source: EMBO J. 2024 Apr 2;43(9):4. doi: 10.1038/s44318-024-00085-6 (PMC11066040; doi:10.1038/s44318-024-00085-6)
Supplement: Supplementary file 6 — Source data Fig. 5 [file 44318_2024_85_MOESM6_ESM.zip]

Archive with 43 entries (40 files):
- SD Figure 5/
- SD Figure 5/5C.xlsx
- __MACOSX/SD Figure 5/._5C.xlsx
- SD Figure 5/5G high resolution/
- SD Figure 5/5H high resolution/
- SD Figure 5/.DS_Store
- __MACOSX/SD Figure 5/._.DS_Store
- SD Figure 5/5B.xlsx
- __MACOSX/SD Figure 5/._5B.xlsx
- SD Figure 5/5F.pptx
- __MACOSX/SD Figure 5/._5F.pptx
- SD Figure 5/5E.pptx
- __MACOSX/SD Figure 5/._5E.pptx
- SD Figure 5/5D.pptx
- __MACOSX/SD Figure 5/._5D.pptx
- SD Figure 5/5C.pptx
- __MACOSX/SD Figure 5/._5C.pptx
- SD Figure 5/5B.pptx
- __MACOSX/SD Figure 5/._5B.pptx
- SD Figure 5/5G high resolution/.DS_Store
- __MACOSX/SD Figure 5/5G high resolution/._.DS_Store
- SD Figure 5/5G high resolution/Merge+DAPI.jpg
- __MACOSX/SD Figure 5/5G high resolution/._Merge+DAPI.jpg
- SD Figure 5/5G high resolution/TEAD1.jpg
- __MACOSX/SD Figure 5/5G high resolution/._TEAD1.jpg
- SD Figure 5/5G high resolution/PLA.jpg
- __MACOSX/SD Figure 5/5G high resolution/._PLA.jpg
- SD Figure 5/5G high resolution/Merge.jpg
- __MACOSX/SD Figure 5/5G high resolution/._Merge.jpg
- SD Figure 5/5G high resolution/DAPI.jpg
- __MACOSX/SD Figure 5/5G high resolution/._DAPI.jpg
- SD Figure 5/5H high resolution/.DS_Store
- __MACOSX/SD Figure 5/5H high resolution/._.DS_Store
- SD Figure 5/5H high resolution/Merge+DAPI.jpg
- __MACOSX/SD Figure 5/5H high resolution/._Merge+DAPI.jpg
- SD Figure 5/5H high resolution/TEAD1.jpg
- __MACOSX/SD Figure 5/5H high resolution/._TEAD1.jpg
- SD Figure 5/5H high resolution/PLA.jpg
- __MACOSX/SD Figure 5/5H high resolution/._PLA.jpg
- SD Figure 5/5H high resolution/Merge.jpg
- __MACOSX/SD Figure 5/5H high resolution/._Merge.jpg
- SD Figure 5/5H high resolution/DAPI.jpg
- __MACOSX/SD Figure 5/5H high resolution/._DAPI.jpg
