# Supplementary material for: Nuclear phosphoinositide signaling promotes YAP/TAZ-TEAD transcriptional activity in breast cancer
Source: EMBO J. 2024 Apr 2;43(9):4. doi: 10.1038/s44318-024-00085-6 (PMC11066040; doi:10.1038/s44318-024-00085-6)
Supplement: Supplementary file 6 — Source data Fig. 5 [file 44318_2024_85_MOESM6_ESM.zip › SD Figure 5/5C.xlsx]

## Sheet: Sheet1
	case #1	case #2	case #3	mean	stdev
8 pip2	1	1	1	1	0
8 pip3	2.69671	2.55531	2.964	2.73868	0.20755
16 pip2	2.78257	6.01799	3.12904	3.97653	1.77642
16 pip3	2.08219	1.9766	2.11178	2.05685	0.0710643
natural pip2	10.0683	8.68014	10.513	9.75379	0.956023
18/20 pi	0.599964	0.687182	0.573831	0.620326	0.0593553
18/20 pi4p	0.200197	1.0251	0.28793	0.504409	0.45306
18/20 pi5p	8.55324	7.86694	9.70787	8.70935	0.930342
18/20 pip2	10.6886	10.0002	12.1076	10.9321	1.07462
18/20 pip3	15.0652	11.8354	14.6255	13.842	1.75164
