# Supplementary material for: Nuclear phosphoinositide signaling promotes YAP/TAZ-TEAD transcriptional activity in breast cancer
Source: EMBO J. 2024 Apr 2;43(9):4. doi: 10.1038/s44318-024-00085-6 (PMC11066040; doi:10.1038/s44318-024-00085-6)
Supplement: Supplementary file 6 — Source data Fig. 5 [file 44318_2024_85_MOESM6_ESM.zip › SD Figure 5/5B.xlsx]

## Sheet: Sheet1
		n1	n2	n3	mean	stdev
	No	1	1	1	1	0
	PI5P	1.18377	1.02	0.99	1.06459	0.104298
	PI3P	1.29944	1.21	1.11	1.20648	0.0947706
	PI4P	1.513	1.21	1.11	1.27767	0.209851
	PI5P	1.67189	1.34	1.25	1.42063	0.222201
	3,4P2	1.4425	1.01	0.92	1.12417	0.279331
	3,5P2	1.54122	1.22	1.1	1.28707	0.228127
	4,5P2	1.63271	1.11	0.91	1.21757	0.373169
	PIP3	1.62623	1.01	0.94	1.19208	0.377611
	PI natural	1.78149	1.1	0.93	1.2705	0.450625
	4P natural	3.41266	2.34	2.11	2.62089	0.695275
	PIP2 natural	5.83638	4.84	5.05	5.24213	0.525241
