# Supplementary material for: Nuclear phosphoinositide signaling promotes YAP/TAZ-TEAD transcriptional activity in breast cancer
Source: EMBO J. 2024 Apr 2;43(9):4. doi: 10.1038/s44318-024-00085-6 (PMC11066040; doi:10.1038/s44318-024-00085-6)
Supplement: Supplementary file 7 — Source data Fig. 6 [file 44318_2024_85_MOESM7_ESM.zip]

Archive with 13 entries (12 files):
- SD Figure 6/
- SD Figure 6/6F.pptx
- __MACOSX/SD Figure 6/._6F.pptx
- SD Figure 6/6C.xlsx
- __MACOSX/SD Figure 6/._6C.xlsx
- SD Figure 6/6C.pptx
- __MACOSX/SD Figure 6/._6C.pptx
- SD Figure 6/6B.pptx
- __MACOSX/SD Figure 6/._6B.pptx
- SD Figure 6/6E.pptx
- __MACOSX/SD Figure 6/._6E.pptx
- SD Figure 6/6D.pptx
- __MACOSX/SD Figure 6/._6D.pptx
