# Supplementary material for: Nuclear phosphoinositide signaling promotes YAP/TAZ-TEAD transcriptional activity in breast cancer
Source: EMBO J. 2024 Apr 2;43(9):4. doi: 10.1038/s44318-024-00085-6 (PMC11066040; doi:10.1038/s44318-024-00085-6)
Supplement: Supplementary file 7 — Source data Fig. 6 [file 44318_2024_85_MOESM7_ESM.zip › SD Figure 6/6C.xlsx]

## Sheet: Sheet1
	n1	n2	n3
PI WT	1	1	1	1	0
PI 2Q	0.961237	0.703247	0.772128	0.812204	0.133582
PI 3Q	1.46985	0.335274	0.625449	0.810192	0.589418
PI5P WT	14.2921	11.7131	6.18381	10.7297	4.14263
PI5P 2Q	6.7408	8.02979	2.69533	5.82197	2.7834
PI5P 3Q	2.79836	2.10661	1.6156	2.17352	0.59421
pip2 WT	34.8575	15.1212	10.6051	20.1946	12.8976
pip2 2Q	9.93461	5.00806	3.28803	6.0769	3.44979
pip2 3Q	4.27408	2.89854	2.03434	3.06899	1.12956
pip3 WT	45.7522	19.7315	11.5284	25.6707	17.8682
pip3 2Q	4.85395	2.88667	2.03234	3.25766	1.44693
pip3 3Q	0.73101	0.841657	0.810329	0.794332	0.0570317
