# Supplementary material for: Nuclear phosphoinositide signaling promotes YAP/TAZ-TEAD transcriptional activity in breast cancer
Source: EMBO J. 2024 Apr 2;43(9):4. doi: 10.1038/s44318-024-00085-6 (PMC11066040; doi:10.1038/s44318-024-00085-6)
Supplement: Supplementary file 8 — Source data Fig. 7 [file 44318_2024_85_MOESM8_ESM.zip]

Archive with 11 entries (10 files):
- SD Figure 7/
- SD Figure 7/7A.pptx
- __MACOSX/SD Figure 7/._7A.pptx
- SD Figure 7/7C.xlsx
- __MACOSX/SD Figure 7/._7C.xlsx
- SD Figure 7/7B.xlsx
- __MACOSX/SD Figure 7/._7B.xlsx
- SD Figure 7/7A.xls
- __MACOSX/SD Figure 7/._7A.xls
- SD Figure 7/7D.xlsx
- __MACOSX/SD Figure 7/._7D.xlsx
