# Supplementary material for: Nuclear phosphoinositide signaling promotes YAP/TAZ-TEAD transcriptional activity in breast cancer
Source: EMBO J. 2024 Apr 2;43(9):4. doi: 10.1038/s44318-024-00085-6 (PMC11066040; doi:10.1038/s44318-024-00085-6)
Supplement: Supplementary file 8 — Source data Fig. 7 [file 44318_2024_85_MOESM8_ESM.zip › SD Figure 7/7C.xlsx]

## Sheet: Sheet1
		Parental	si YAP	WT	2Q	3Q	staurosporine
		71507.7	71035	65228.3	52786.7	57345	33000.7
	B	103.599	88.694	98.8873	74.0508	81.7451	6.00215
	C	100.837	93.2991	100.138	71.1546	79.102	7.46633
	D	95.5646	91.6629	98.9922	76.2534	79.7355	7.2202
	Average	100	91.2187	99.339	73.8196	80.1942	6.89623
	STDEV	4.08189	2.33447	0.693521	2.55723	1.37995	0.784012
