# Supplementary material for: Nuclear phosphoinositide signaling promotes YAP/TAZ-TEAD transcriptional activity in breast cancer
Source: EMBO J. 2024 Apr 2;43(9):4. doi: 10.1038/s44318-024-00085-6 (PMC11066040; doi:10.1038/s44318-024-00085-6)
Supplement: Supplementary file 8 — Source data Fig. 7 [file 44318_2024_85_MOESM8_ESM.zip › SD Figure 7/7B.xlsx]

## Sheet: Sheet1
		Parental	si YAP	WT	2Q	3Q	staurosporine
		4774	6600.5	7360	6677	7011.5	28661.3
	B	0.900922	1.16841	1.27461	1.17239	1.3871	5.85128
	C	1.09908	1.59677	1.80876	1.62484	1.55027	6.42103
	Average	1	1.38259	1.54168	1.39862	1.46868	6.00363
	STDEV	0.140118	0.302898	0.377696	0.319931	0.115383	0.402876
