# Supplementary material for: Nuclear phosphoinositide signaling promotes YAP/TAZ-TEAD transcriptional activity in breast cancer
Source: EMBO J. 2024 Apr 2;43(9):4. doi: 10.1038/s44318-024-00085-6 (PMC11066040; doi:10.1038/s44318-024-00085-6)
Supplement: Supplementary file 8 — Source data Fig. 7 [file 44318_2024_85_MOESM8_ESM.zip › SD Figure 7/7A.xls]

## Sheet: Caspase activity assay
Software Version	2.09.1
Experiment File Path:
Protocol File Path:
Plate Number	Plate 1
Date	2022-03-25
Time	1899-12-31 11:50:36
Reader Type:	Synergy HT
Reader Serial Number:	192785
Reading Type	Reader
Procedure Details
Plate Type	96 WELL PLATE
Read	Luminescence Endpoint
	Full Plate
	Integration Time: 1.0 (SS.s)
	Filter Set 1
	Emission: Hole
	Optics: Top, Gain: 135
	Read Speed: Normal
	Read Height: 1 mm
Results
Actual Temperature:	22.3
		1	2	3	4	5	6	7	8	9	10	11	12
Caspase actrivity	A	354	815	1182	1078	1825	2258	2169	1415	1387	1247	825	749	Lum
	B	680	1327	1971	4301	5713	5578	6085	5597	6622	2802	1764	1387	Lum
	C	1141	1851	2887	5247	6174	7623	8635	7757	7401	4168	2732	1264	Lum
	D	901	1919	4261							8171	3987	1632	Lum
	E	1515	3792	7098	27934	258913	309283	266719	228380	253478	15725	5365	2654	Lum
	F	1427	3978	7370	30654	259765	321518	299623	234484	259936	17384	6112	2534	Lum
	G	1938	3420	6980	27396	254422	318427	286885	234685	251510	16524	5803	1948	Lum
	H	1340	1833	4476	10042	22050	25038	26376	21888	18299	7524	3860	1547	Lum
					Parental	Mock	si YAP	WT	2Q	3Q	staurosporine
					4774	5943.5	6600.5	7360	6677	7011.5	28661.3
				B	0.900922	1.19669	1.16841	1.27461	1.17239	1.3871	5.85128
				C	1.09908	1.29326	1.59677	1.80876	1.62484	1.55027	6.42103
				Average	1	1.24497	1.38259	1.54168	1.39862	1.46868	6.00363
				STDEV	0.140118	0.0682816	0.302898	0.377696	0.319931	0.115383	0.402876

## Sheet: Casoase activity without Mock 
Ca
Software Version	2.09.1
Experiment File Path:
Protocol File Path:
Plate Number	Plate 1
Date	2022-03-25
Time	1899-12-31 11:50:36
Reader Type:	Synergy HT
Reader Serial Number:	192785
Reading Type	Reader
Procedure Details
Plate Type	96 WELL PLATE
Read	Luminescence Endpoint
	Full Plate
	Integration Time: 1.0 (SS.s)
	Filter Set 1
	Emission: Hole
	Optics: Top, Gain: 135
	Read Speed: Normal
	Read Height: 1 mm
Results
Actual Temperature:	22.3
		1	2	3	4	5	6	7	8	9	10	11	12
Caspase actrivity	A	354	815	1182	1078	1825	2258	2169	1415	1387	1247	825	749	Lum
	B	680	1327	1971	4301	5713	5578	6085	5597	6622	2802	1764	1387	Lum
	C	1141	1851	2887	5247	6174	7623	8635	7757	7401	4168	2732	1264	Lum
	D	901	1919	4261							8171	3987	1632	Lum
	E	1515	3792	7098	27934	258913	309283	266719	228380	253478	15725	5365	2654	Lum
	F	1427	3978	7370	30654	259765	321518	299623	234484	259936	17384	6112	2534	Lum
	G	1938	3420	6980	27396	254422	318427	286885	234685	251510	16524	5803	1948	Lum
	H	1340	1833	4476	10042	22050	25038	26376	21888	18299	7524	3860	1547	Lum
					Parental	si YAP	WT	2Q	3Q	staurosporine
					4774	6600.5	7360	6677	7011.5	28661.3
				B	0.900922	1.16841	1.27461	1.17239	1.3871	5.85128
				C	1.09908	1.59677	1.80876	1.62484	1.55027	6.42103
				Average	1	1.38259	1.54168	1.39862	1.46868	6.00363
				STDEV	0.140118	0.302898	0.377696	0.319931	0.115383	0.402876

## Sheet: Cell titer glo assay
Software Version	2.09.1
Experiment File Path:
Protocol File Path:
Plate Number	Plate 1
Date	2022-03-25
Time	1899-12-31 11:41:49
Reader Type:	Synergy HT
Reader Serial Number:	Unknown
Reading Type	Reader
Procedure Details
Plate Type	96 WELL PLATE
Read	Luminescence Endpoint
	Full Plate
	Integration Time: 1.0 (SS.s)
	Filter Set 1
	Emission: Hole
	Optics: Top, Gain: 110
	Read Speed: Normal
	Read Height: 1 mm
Results
Actual Temperature:	22.2
					Parental	Mock	si YAP	WT	2Q	3Q
		1	2	3	4	5	6	7	8	9	10	11	12
	A	781	1242	2735	5200	5495	6033	6601	5185	4024	2062	1042	585
	B	985	2537	6230	74081	62868	63423	70712	52952	58454	4292	1849	759
	C	1304	2538	7174	72106	60336	66716	71606	50881	56564	5339	2350	930
	D	1373	2792	7291	68336	59489	65546	70787	54527	57017	5163	2223	1100
	E	1061	2699	5687	33796	59443	63318	67060	54035	55924	5230	2208	938
	F	1027	2340	5169	32847	58882	62692	68853	52654	57857	5071	2391	933
	G	956	1643	4123	32359	57149	63907	67798	52687	56557	4409	1764	721
	H	774	1101	2122	4346	6161	6465	6853	5713	4466	2234	1153	543
					stauraosporine	Mock	si YAP	WT	2Q	3Q
					Parental	Mock	si YAP	WT	2Q	3Q	staurosporine			Parental	Mock	si YAP	WT	2Q	3Q	staurosporine
					71507.7	60897.7	71035	65228.3	52786.7	57345	33000.7			#DIV/0!	#DIV/0!	#DIV/0!	#DIV/0!	#DIV/0!	#DIV/0!	#DIV/0!
				B	103.599	87.9178	88.694	98.8873	74.0508	81.7451	6.00215		B	0	0	0	0	0	0	0
				C	100.837	84.377	93.2991	100.138	71.1546	79.102	7.46633		C	0	0	0	0	0	0	0
				D	95.5646	83.1925	91.6629	98.9922	76.2534	79.7355	7.2202		D	0	0	0	0	0	0	0
				Average	100	85.1624	91.2187	99.339	73.8196	80.1942	6.89623		Average	0	0	0	0	0	0	0
				STDEV	4.08189	2.45866	2.33447	0.693521	2.55723	1.37995	0.784012		STDEV	0	0	0	0	0	0	0

## Sheet: Celltiter glo without mock
Software Version	2.09.1
Experiment File Path:
Protocol File Path:
Plate Number	Plate 1
Date	2022-03-25
Time	1899-12-31 11:41:49
Reader Type:	Synergy HT
Reader Serial Number:	Unknown
Reading Type	Reader
Procedure Details
Plate Type	96 WELL PLATE
Read	Luminescence Endpoint
	Full Plate
	Integration Time: 1.0 (SS.s)
	Filter Set 1
	Emission: Hole
	Optics: Top, Gain: 110
	Read Speed: Normal
	Read Height: 1 mm
Results
Actual Temperature:	22.2
					Parental	Mock	si YAP	WT	2Q	3Q
		1	2	3	4	5	6	7	8	9	10	11	12
	A	781	1242	2735	5200	5495	6033	6601	5185	4024	2062	1042	585
	B	985	2537	6230	74081	62868	63423	70712	52952	58454	4292	1849	759
	C	1304	2538	7174	72106	60336	66716	71606	50881	56564	5339	2350	930
	D	1373	2792	7291	68336	59489	65546	70787	54527	57017	5163	2223	1100
	E	1061	2699	5687	33796	59443	63318	67060	54035	55924	5230	2208	938
	F	1027	2340	5169	32847	58882	62692	68853	52654	57857	5071	2391	933
	G	956	1643	4123	32359	57149	63907	67798	52687	56557	4409	1764	721
	H	774	1101	2122	4346	6161	6465	6853	5713	4466	2234	1153	543
					stauraosporine	Mock	si YAP	WT	2Q	3Q
					Parental	si YAP	WT	2Q	3Q	staurosporine				Parental	Mock	si YAP	WT	2Q	3Q	staurosporine
					71507.7	71035	65228.3	52786.7	57345	33000.7				#DIV/0!	#DIV/0!	#DIV/0!	#DIV/0!	#DIV/0!	#DIV/0!	#DIV/0!
				B	103.599	88.694	98.8873	74.0508	81.7451	6.00215			B	0	0	0	0	0	0	0
				C	100.837	93.2991	100.138	71.1546	79.102	7.46633			C	0	0	0	0	0	0	0
				D	95.5646	91.6629	98.9922	76.2534	79.7355	7.2202			D	0	0	0	0	0	0	0
				Average	100	91.2187	99.339	73.8196	80.1942	6.89623			Average	0	0	0	0	0	0	0
				STDEV	4.08189	2.33447	0.693521	2.55723	1.37995	0.784012			STDEV	0	0	0	0	0	0	0

## Sheet: Migration assay
Chemotaxis		Parental	Mock	si YAP	WT	2Q	3Q		Chemotaxis		Parental	si YAP	WT	2Q	3Q
	1	187	144	93	184	63	46			1	101.447	50.4521	99.8192	34.1772	24.9548
	2	182	147	96	171	51	56			2	98.7342	52.0796	92.7667	27.6673	30.3797
	3	184	126	90	194	43	63			3	99.8192	48.8246	105.244	23.3273	34.1772
	Average	184.333	139	93	183	52.3333	55			Average	100	50.4521	99.2767	28.3906	29.8373
	STDEV	2.51661	11.3578	3	11.5326	10.0664	8.544			STDEV	1.36525	1.62749	6.25636	5.461	4.63508
LN		Parental	Mock	si YAP	WT	2Q	3Q		LN		Mock	si YAP	WT	2Q	3Q
	1	340	268	124	244	93	117			1	96.9843	44.8733	88.2992	33.655	42.3402
	2	352	269	104	260	106	116			2	97.3462	37.6357	94.0893	38.3595	41.9783
	3	338	292	109	240	99	117			3	105.669	39.4451	86.8516	35.8263	42.3402
	Average	343.333	276.333	112.333	248	99.3333	116.667			Average	100	40.6514	89.7467	35.9469	42.2195
	STDEV	7.57188	13.5769	10.4083	10.583	6.50641	0.57735			STDEV	4.91325	3.76659	3.8298	2.35455	0.208933
VN		Parental	Mock	si YAP	WT	2Q	3Q		VN		Parental	si YAP	WT	2Q	3Q
	1	368	306	198	249	170	166			1	99.2434	64.2163	80.7568	55.1352	53.8379
	2	383	327	154	327	133	177			2	106.054	49.946	106.054	43.1352	57.4055
	3	410	292	127	268	146	218			3	94.7028	41.1892	86.919	47.3514	70.7028
	Average	387	308.333	159.667	281.333	149.667	187			Average	100	51.7838	91.2433	48.5406	60.6487
	STDEV	21.2838	17.6163	35.8376	40.6735	18.7705	27.4044			STDEV	5.71339	11.623	13.1914	6.08775	8.88792
Collagen		Parental	Mock	si YAP	WT	2Q	3Q		Collagen		Parental	Mock	si YAP	WT	2Q	3Q
	1	311	353	301						1
	2	338	374							2
	3	344	367							3
	Average									Average
	STDEV									STDEV
