# Supplementary material for: Nuclear phosphoinositide signaling promotes YAP/TAZ-TEAD transcriptional activity in breast cancer
Source: EMBO J. 2024 Apr 2;43(9):4. doi: 10.1038/s44318-024-00085-6 (PMC11066040; doi:10.1038/s44318-024-00085-6)
Supplement: Supplementary file 8 — Source data Fig. 7 [file 44318_2024_85_MOESM8_ESM.zip › SD Figure 7/7D.xlsx]

## Sheet: Sheet1
	IPMK	Normal (n=6)	ER (n=48)	HER2 (n=45)	PR (n=41)	Triple (n=19)
	Negative or weak (0 and 1)	6	15	17	12	6
	Moderate (2)	0	16	17	15	6
	Strong (3)	0	17	11	14	7
	PIPK1alpha	Normal (n=6)	ER (n=48)	HER2 (n=45)	PR (n=41)	Triple (n=19)
	Negative or weak (0 and 1)	6	12	12	8	6
	Moderate (2)	0	17	16	15	4
	Strong (3)	0	19	17	18	9
